# Supplementary material for: Definition of a Novel Pathway Centered on Lysophosphatidic Acid To Recruit Monocytes during the Resolution Phase of Tissue Inflammation
Source: J Immunol. 2015 Jun 22;195(3):1139–51. doi: 10.4049/jimmunol.1500733 (PMC4505961; doi:10.4049/jimmunol.1500733)
Supplement: Data Supplement [file JI_1500733.zip]

Archive with 4 entries (4 files):
- JI_1500733_Supplemental_Material_1.pdf
- JI_1500733_Supplemental_Video_1.mov
- JI_1500733_Supplemental_Video_2.mov
- manifest.xml
